# Supplementary material for: ﻿Morphological characteristics and phylogenetic analyses revealed four new species (Basidiomycota) in the Yunnan-Guizhou Plateau, China
Source: MycoKeys. 2025 Feb 12;113:237–62. doi: 10.3897/mycokeys.113.140932 (PMC11840434; doi:10.3897/mycokeys.113.140932)
Supplement: XML Treatment for Clavulinopsis wumengshanensis [file mycokeys.113.140932-treatment1.xml]

<!DOCTYPE tp:taxon-treatment
  PUBLIC "-//TaxonX//DTD Taxonomic Treatment Publishing DTD v0 20100105//EN" "tax-treatment-NSO.dtd">
<tp:taxon-treatment xmlns:tp="http://www.plazi.org/taxpub"><tp:treatment-meta><kwd-group><label>Taxon classification</label><kwd>
                <named-content content-type="kingdom">Fungi</named-content>
              </kwd><kwd>
                <named-content content-type="order">Agaricales</named-content>
              </kwd><kwd>
                <named-content content-type="family">Clavariaceae</named-content>
              </kwd></kwd-group><mixed-citation publication-type="journal"><person-group><name><surname>He</surname><given-names>Siyuan</given-names></name><name><surname>Wang</surname><given-names>Lu</given-names></name><name><surname>Shen</surname><given-names>Kaize</given-names></name><name><surname>Zhou</surname><given-names>Hongmin</given-names></name></person-group><article-title>﻿Morphological characteristics and phylogenetic analyses revealed four new species (<tp:taxon-name><tp:taxon-name-part taxon-name-part-type="phylum">Basidiomycota</tp:taxon-name-part></tp:taxon-name>) in the Yunnan-Guizhou Plateau, China</article-title><source>MycoKeys</source><day>12</day><month>02</month><year>2025</year><volume>113</volume><fpage>237</fpage><lpage>262</lpage><pub-id pub-id-type="doi">10.3897/mycokeys.113.140932</pub-id></mixed-citation></tp:treatment-meta><tp:nomenclature><label>﻿</label><tp:taxon-name>
              <object-id xmlns:xlink="http://www.w3.org/1999/xlink" content-type="arpha" xlink:type="simple">928D9055-3FB7-5CF0-87EF-61BF521B8F8E</object-id>
              <tp:taxon-name-part taxon-name-part-type="genus" reg="Clavulinopsis">Clavulinopsis</tp:taxon-name-part>
              <tp:taxon-name-part taxon-name-part-type="species" reg="wumengshanensis">wumengshanensis</tp:taxon-name-part>
              <object-id xmlns:xlink="http://www.w3.org/1999/xlink" content-type="mycobank" xlink:type="simple">855906</object-id>
            </tp:taxon-name><tp:taxon-authority>S.Y. He., H.M. Zhou &amp; C.L. Zhao</tp:taxon-authority><tp:taxon-status xmlns:xlink="http://www.w3.org/1999/xlink" xlink:type="simple">sp. nov.</tp:taxon-status><xref ref-type="fig" rid="F4">Figs 4</xref><xref ref-type="fig" rid="F5">, 5</xref></tp:nomenclature><tp:treatment-sec sec-type="diagnosis" id="SECID0EURCI"><title>Diagnosis.</title><p><italic><tp:taxon-name><tp:taxon-name-part taxon-name-part-type="genus" reg="Clavulinopsis">Clavulinopsis</tp:taxon-name-part><tp:taxon-name-part taxon-name-part-type="species" reg="wumengshanensis">wumengshanensis</tp:taxon-name-part></tp:taxon-name></italic> differs from <italic><tp:taxon-name><tp:taxon-name-part taxon-name-part-type="genus" reg="Clavulinopsis">C.</tp:taxon-name-part><tp:taxon-name-part taxon-name-part-type="species" reg="aurantiocinnabarina">aurantiocinnabarina</tp:taxon-name-part></tp:taxon-name></italic> by buff-yellow to straw-yellow basidiomata and thick-walled, subglobose, and longer basidiospores (7–8.5 µm vs. 5.6–7.1 µm).</p></tp:treatment-sec><tp:treatment-sec sec-type="Holotype" id="SECID0EQSCI"><title>Holotype.</title><p>China • Yunnan Province, Zhaotong, Yiliang County, Wumengshan National Nature Reserve, GPS coordinates <named-content xmlns:xlink="http://www.w3.org/1999/xlink" content-type="dwc:verbatimCoordinates" xlink:type="simple"><named-content content-type="geo-json" specific-use="{&#34;type&#34;:&#34;Point&#34;,&#34;coordinates&#34;:[104.200000,27.500000]}" id="NCID0EZSCI" xlink:type="simple">27°30'N, 104°12'E</named-content></named-content>, evel. 1710 m asl., on the ground, leg. C.L. Zhao, 12 July 2023, CLZhao 29612 (<named-content xmlns:xlink="http://www.w3.org/1999/xlink" content-type="dwc:institutional_code" xlink:title="Southwest Forestry University" xlink:href="http://grbio.org/institution/southwest-forestry-college" xlink:type="simple">SWFC</named-content>).</p></tp:treatment-sec><tp:treatment-sec sec-type="etymology" id="SECID0ECTCI"><title>Etymology.</title><p><italic>Wumengshanensis</italic> (Lat.) refers to the locality “Wumengshan National Nature Reserve” of the holotype.</p></tp:treatment-sec><tp:treatment-sec sec-type="Basidiomata" id="SECID0EPTCI"><title>Basidiomata.</title><p>Basidiomes annual, clavarioid, without odor or taste when fresh, up to 8 cm long, 4 mm wide, and 400–800 µm thick. Fertile part subcylindrical to fusiform, occasionally slightly curved or flexuous and with a distinct longitudinal depression, buff-yellow (4A4) to straw-yellow (3A/B3) when dry. Apex rounded or obtuse acute when mature, concolourous or slightly paler.</p><fig id="F4" position="float" orientation="portrait"><object-id xmlns:xlink="http://www.w3.org/1999/xlink" content-type="doi" xlink:type="simple">10.3897/mycokeys.113.140932.figure4</object-id><object-id xmlns:xlink="http://www.w3.org/1999/xlink" content-type="arpha" xlink:type="simple">6AE843A1-D13E-5EEF-8A65-A61F5E037233</object-id><label>Figure 4.</label><caption><p>Basidiomata of <italic><tp:taxon-name><tp:taxon-name-part taxon-name-part-type="genus" reg="Clavulinopsis">Clavulinopsis</tp:taxon-name-part><tp:taxon-name-part taxon-name-part-type="species" reg="wumengshanensis">wumengshanensis</tp:taxon-name-part></tp:taxon-name></italic> (holotype, CLZhao 29612). Scale bars: 1 cm (<bold>A</bold>); 1 mm (<bold>B</bold>).</p></caption><graphic xmlns:xlink="http://www.w3.org/1999/xlink" xlink:href="mycokeys-113-237-g004.jpg" position="float" orientation="portrait" xlink:type="simple" id="oo_1248726.jpg"><uri content-type="original_file" xlink:type="simple">https://binary.pensoft.net/fig/1248726</uri></graphic></fig></tp:treatment-sec><tp:treatment-sec sec-type="Hyphal structure" id="SECID0EQUCI"><title>Hyphal structure.</title><p>Monomitic, generative hyphae with clamp connections, hyaline, thick-walled, parallel, interwoven, 2–3 µm in diam, some inflated to 13 µm in diam, <abbrev xmlns:xlink="http://www.w3.org/1999/xlink" xlink:title="Melzer’s Reagent" id="ABBRID0EWUCI" xlink:type="simple">IKI</abbrev>–, <abbrev xmlns:xlink="http://www.w3.org/1999/xlink" xlink:title="Cotton Blue" id="ABBRID0E1UCI" xlink:type="simple">CB</abbrev>–; tissues unchanged in <abbrev xmlns:xlink="http://www.w3.org/1999/xlink" xlink:title="5% potassium hydroxide water solution" id="ABBRID0E5UCI" xlink:type="simple">KOH</abbrev>. Cystidia absent. Basidia clavate to subcylindrical, hyaline, thin-walled, with four sterigmata and a basal clamp connection, 35–48.5 × 9–11.5 µm; basidioles in shape similar to basidia, with several guttules.</p><fig id="F5" position="float" orientation="portrait"><object-id xmlns:xlink="http://www.w3.org/1999/xlink" content-type="doi" xlink:type="simple">10.3897/mycokeys.113.140932.figure5</object-id><object-id xmlns:xlink="http://www.w3.org/1999/xlink" content-type="arpha" xlink:type="simple">CD8D9377-C072-5A03-AF50-D0E4078D6D33</object-id><label>Figure 5.</label><caption><p>Microscopic structures of <italic><tp:taxon-name><tp:taxon-name-part taxon-name-part-type="genus" reg="Clavulinopsis">Clavulinopsis</tp:taxon-name-part><tp:taxon-name-part taxon-name-part-type="species" reg="wumengshanensis">wumengshanensis</tp:taxon-name-part></tp:taxon-name></italic> (holotype, CLZhao 29612) <bold>A</bold> basidiospores <bold>B</bold> basidia and basidioles <bold>C</bold> a section of basidiomata. Scale bars: 10 µm (<bold>A–C</bold>).</p></caption><graphic xmlns:xlink="http://www.w3.org/1999/xlink" xlink:href="mycokeys-113-237-g005.jpg" position="float" orientation="portrait" xlink:type="simple" id="oo_1248727.jpg"><uri content-type="original_file" xlink:type="simple">https://binary.pensoft.net/fig/1248727</uri></graphic></fig></tp:treatment-sec><tp:treatment-sec sec-type="Spores" id="SECID0ECWCI"><title>Spores.</title><p>Basidiospores subglobose with a distinct apiculus, hyaline, thick-walled, smooth, with several guttules, <abbrev xmlns:xlink="http://www.w3.org/1999/xlink" xlink:title="Melzer’s Reagent" id="ABBRID0EIWCI" xlink:type="simple">IKI</abbrev>–, <abbrev xmlns:xlink="http://www.w3.org/1999/xlink" xlink:title="Cotton Blue" id="ABBRID0EMWCI" xlink:type="simple">CB</abbrev>–, 7–8.5(–5) × (5.5–)6–7.5 µm, L = 7.59 µm, W = 6.54 µm, Q = 1.14–1.16 (n = 60/2).</p></tp:treatment-sec><tp:treatment-sec sec-type="Additional specimen examined" id="SECID0EQWCI"><title>Additional specimen examined</title><p><bold>(<italic>paratype</italic>).</bold> China • Yunnan Province, Zhaotong, Yiliang County, Wumengshan National Nature Reserve, GPS coordinates <named-content xmlns:xlink="http://www.w3.org/1999/xlink" content-type="dwc:verbatimCoordinates" xlink:type="simple"><named-content content-type="geo-json" specific-use="{&#34;type&#34;:&#34;Point&#34;,&#34;coordinates&#34;:[104.200000,27.500000]}" id="NCID0E5WCI" xlink:type="simple">27°30'N, 104°12'E</named-content></named-content>, evel. 1710 m asl., on the ground, leg. C.L. Zhao, 12 July 2023, CLZhao 29651 (<named-content xmlns:xlink="http://www.w3.org/1999/xlink" content-type="dwc:institutional_code" xlink:title="Southwest Forestry University" xlink:href="http://grbio.org/institution/southwest-forestry-college" xlink:type="simple">SWFC</named-content>).</p></tp:treatment-sec><tp:treatment-sec sec-type="notes" id="SECID0EHXCI"><title>Notes.</title><p>Based on the ITS + LSU analysis (Fig. <xref ref-type="fig" rid="F1">1</xref>), the result showed that the new species <italic><tp:taxon-name><tp:taxon-name-part taxon-name-part-type="genus" reg="Clavulinopsis">Clavulinopsis</tp:taxon-name-part><tp:taxon-name-part taxon-name-part-type="species" reg="wumengshanensis">wumengshanensis</tp:taxon-name-part></tp:taxon-name></italic> is grouped with <italic><tp:taxon-name><tp:taxon-name-part taxon-name-part-type="genus" reg="Clavulinopsis">C.</tp:taxon-name-part><tp:taxon-name-part taxon-name-part-type="species" reg="aurantiocinnabarina">aurantiocinnabarina</tp:taxon-name-part></tp:taxon-name></italic> (Schwein.) Corner. However, <italic><tp:taxon-name><tp:taxon-name-part taxon-name-part-type="genus" reg="Clavulinopsis">C.</tp:taxon-name-part><tp:taxon-name-part taxon-name-part-type="species" reg="aurantiocinnabarina">aurantiocinnabarina</tp:taxon-name-part></tp:taxon-name></italic> differs from <italic><tp:taxon-name><tp:taxon-name-part taxon-name-part-type="genus" reg="Clavulinopsis">C.</tp:taxon-name-part><tp:taxon-name-part taxon-name-part-type="species" reg="wumengshanensis">wumengshanensis</tp:taxon-name-part></tp:taxon-name></italic> by its thin-walled basidiospores and narrower basidia (5.2–7.1 µm vs. 9–11.5 µm, <xref ref-type="bibr" rid="B49">Petersen 1978</xref>).</p></tp:treatment-sec><tp:treatment-sec><!--Section generated to contain objects referenced in tp:taxon-treatment.--><fig id="F1" position="float" orientation="portrait"><object-id xmlns:xlink="http://www.w3.org/1999/xlink" content-type="doi" xlink:type="simple">10.3897/mycokeys.113.140932.figure1</object-id><object-id xmlns:xlink="http://www.w3.org/1999/xlink" content-type="arpha" xlink:type="simple">93D3BEAD-0C9F-5680-B152-FCC21847AA36</object-id><label>Figure 1.</label><caption><p>Phylogeny of species in <italic><tp:taxon-name><tp:taxon-name-part taxon-name-part-type="genus" reg="Clavulinopsis">Clavulinopsis</tp:taxon-name-part></tp:taxon-name></italic> generated by maximum likelihood based on ITS+LSU sequence data. Branches are labeled with maximum likelihood bootstrap ≥ 70%, a reduced lead value greater than 50%, and Bayesian posterior probabilities ≥ 0.95, respectively.</p></caption><graphic xmlns:xlink="http://www.w3.org/1999/xlink" xlink:href="mycokeys-113-237-g001.jpg" position="float" orientation="portrait" xlink:type="simple" id="oo_1248723.jpg"><uri content-type="original_file" xlink:type="simple">https://binary.pensoft.net/fig/1248723</uri></graphic></fig></tp:treatment-sec><ref-list><ref id="B49"><mixed-citation xmlns:xlink="http://www.w3.org/1999/xlink" xlink:type="simple"><person-group><name name-style="western"><surname>Petersen</surname><given-names>RH</given-names></name></person-group> (<year>1978</year>) <article-title>Notes on Clavarioid <tp:taxon-name><tp:taxon-name-part taxon-name-part-type="kingdom">Fungi</tp:taxon-name-part></tp:taxon-name>. XV. reorganization of <italic><tp:taxon-name><tp:taxon-name-part taxon-name-part-type="genus">Clavaria</tp:taxon-name-part></tp:taxon-name></italic>, <italic><tp:taxon-name><tp:taxon-name-part taxon-name-part-type="genus">Clavulinopsis</tp:taxon-name-part></tp:taxon-name></italic> and <italic><tp:taxon-name><tp:taxon-name-part taxon-name-part-type="genus">Ramariopsis</tp:taxon-name-part></tp:taxon-name></italic>.</article-title><source>Mycologia</source><volume>70</volume>: <fpage>660</fpage>–<lpage>671</lpage>. <ext-link xlink:href="10.1080/00275514.1978.12020268" ext-link-type="doi" xlink:type="simple">https://doi.org/10.1080/00275514.1978.12020268</ext-link></mixed-citation></ref></ref-list></tp:taxon-treatment>
