# Supplementary material for: ﻿Morphological characteristics and phylogenetic analyses revealed four new species (Basidiomycota) in the Yunnan-Guizhou Plateau, China
Source: MycoKeys. 2025 Feb 12;113:237–62. doi: 10.3897/mycokeys.113.140932 (PMC11840434; doi:10.3897/mycokeys.113.140932)
Supplement: XML Treatment for Henningsomyces bambusae [file mycokeys.113.140932-treatment2.xml]

<!DOCTYPE tp:taxon-treatment
  PUBLIC "-//TaxonX//DTD Taxonomic Treatment Publishing DTD v0 20100105//EN" "tax-treatment-NSO.dtd">
<tp:taxon-treatment xmlns:tp="http://www.plazi.org/taxpub"><tp:treatment-meta><kwd-group><label>Taxon classification</label><kwd>
                <named-content content-type="kingdom">Fungi</named-content>
              </kwd><kwd>
                <named-content content-type="order">Agaricales</named-content>
              </kwd><kwd>
                <named-content content-type="family">Clavariaceae</named-content>
              </kwd></kwd-group><mixed-citation publication-type="journal"><person-group><name><surname>He</surname><given-names>Siyuan</given-names></name><name><surname>Wang</surname><given-names>Lu</given-names></name><name><surname>Shen</surname><given-names>Kaize</given-names></name><name><surname>Zhou</surname><given-names>Hongmin</given-names></name></person-group><article-title>﻿Morphological characteristics and phylogenetic analyses revealed four new species (<tp:taxon-name><tp:taxon-name-part taxon-name-part-type="phylum">Basidiomycota</tp:taxon-name-part></tp:taxon-name>) in the Yunnan-Guizhou Plateau, China</article-title><source>MycoKeys</source><day>12</day><month>02</month><year>2025</year><volume>113</volume><fpage>237</fpage><lpage>262</lpage><pub-id pub-id-type="doi">10.3897/mycokeys.113.140932</pub-id></mixed-citation></tp:treatment-meta><tp:nomenclature><label>﻿</label><tp:taxon-name>
              <object-id xmlns:xlink="http://www.w3.org/1999/xlink" content-type="arpha" xlink:type="simple">3AEA4B0B-29FF-5A1F-8345-48B96967D3DB</object-id>
              <tp:taxon-name-part taxon-name-part-type="genus" reg="Henningsomyces">Henningsomyces</tp:taxon-name-part>
              <tp:taxon-name-part taxon-name-part-type="species" reg="bambusae">bambusae</tp:taxon-name-part>
              <object-id xmlns:xlink="http://www.w3.org/1999/xlink" content-type="mycobank" xlink:type="simple">855907</object-id>
            </tp:taxon-name><tp:taxon-authority>S.Y. He, H.M. Zhou &amp; C.L. Zhao</tp:taxon-authority><tp:taxon-status xmlns:xlink="http://www.w3.org/1999/xlink" xlink:type="simple">sp. nov.</tp:taxon-status><xref ref-type="fig" rid="F6">Figs 6</xref><xref ref-type="fig" rid="F7">, 7</xref></tp:nomenclature><tp:treatment-sec sec-type="diagnosis" id="SECID0ET1CI"><title>Diagnosis.</title><p><italic><tp:taxon-name><tp:taxon-name-part taxon-name-part-type="genus" reg="Henningsomyces">Henningsomyces</tp:taxon-name-part><tp:taxon-name-part taxon-name-part-type="species" reg="bambusae">bambusae</tp:taxon-name-part></tp:taxon-name></italic> differs from <italic><tp:taxon-name><tp:taxon-name-part taxon-name-part-type="genus" reg="Henningsomyces">H.</tp:taxon-name-part><tp:taxon-name-part taxon-name-part-type="species" reg="candidus">candidus</tp:taxon-name-part></tp:taxon-name></italic> by its globose to subglobose and wider basidiospores (6.5–8.5 µm vs. 4–5 µm).</p></tp:treatment-sec><tp:treatment-sec sec-type="Holotype" id="SECID0EP2CI"><title>Holotype.</title><p>China • Yunnan Province, Zhaotong, Wumengshan National Nature Reserve, GPS coordinates <named-content xmlns:xlink="http://www.w3.org/1999/xlink" content-type="dwc:verbatimCoordinates" xlink:type="simple"><named-content content-type="geo-json" specific-use="{&#34;type&#34;:&#34;Point&#34;,&#34;coordinates&#34;:[103.916667,27.483333]}" id="NCID0EY2CI" xlink:type="simple">27°29'N, 103°55'E</named-content></named-content>, evel. 1900 m asl., on dead bamboo, leg. C.L. Zhao, 18 September 2023, CLZhao 33088 (<named-content xmlns:xlink="http://www.w3.org/1999/xlink" content-type="dwc:institutional_code" xlink:title="Southwest Forestry University" xlink:href="http://grbio.org/institution/southwest-forestry-college" xlink:type="simple">SWFC</named-content>).</p></tp:treatment-sec><tp:treatment-sec sec-type="etymology" id="SECID0EB3CI"><title>Etymology.</title><p><italic>Bambusae</italic> (Lat.) refers to the host genus <italic>Bambusa</italic>.</p></tp:treatment-sec><tp:treatment-sec sec-type="Basidiomata" id="SECID0EV3CI"><title>Basidiomata.</title><p>Basidiomes forming loosely scattered colonies, short cylindric to tubular, sessile, up to 1–1.6 cm in length, 0.5–1 cm diam; external surface white (60) to cream (4A2/3), finely tomentose when dry; inner surface covered by a deeply concave, smooth hymenium.</p><fig id="F6" position="float" orientation="portrait"><object-id xmlns:xlink="http://www.w3.org/1999/xlink" content-type="doi" xlink:type="simple">10.3897/mycokeys.113.140932.figure6</object-id><object-id xmlns:xlink="http://www.w3.org/1999/xlink" content-type="arpha" xlink:type="simple">D57C6121-64DD-537F-865F-04C75A3A24B7</object-id><label>Figure 6.</label><caption><p>Basidiomata of <italic><tp:taxon-name><tp:taxon-name-part taxon-name-part-type="genus" reg="Henningsomyces">Henningsomyces</tp:taxon-name-part><tp:taxon-name-part taxon-name-part-type="species" reg="bambusae">bambusae</tp:taxon-name-part></tp:taxon-name></italic> (holotype, CLZhao 33088). Scale bars: 1 cm (<bold>A</bold>); 1 mm (<bold>B</bold>).</p></caption><graphic xmlns:xlink="http://www.w3.org/1999/xlink" xlink:href="mycokeys-113-237-g006.jpg" position="float" orientation="portrait" xlink:type="simple" id="oo_1248728.jpg"><uri content-type="original_file" xlink:type="simple">https://binary.pensoft.net/fig/1248728</uri></graphic></fig></tp:treatment-sec><tp:treatment-sec sec-type="Hyphal structure" id="SECID0EW4CI"><title>Hyphal structure.</title><p>Monomitic, generative hyphae with clamp connections and simple septa, thin- to thick-walled, <abbrev xmlns:xlink="http://www.w3.org/1999/xlink" xlink:title="Melzer’s Reagent" id="ABBRID0E34CI" xlink:type="simple">IKI</abbrev>–, <abbrev xmlns:xlink="http://www.w3.org/1999/xlink" xlink:title="Cotton Blue" id="ABBRID0EA5CI" xlink:type="simple">CB</abbrev>–; tissues unchanged in <abbrev xmlns:xlink="http://www.w3.org/1999/xlink" xlink:title="5% potassium hydroxide water solution" id="ABBRID0EE5CI" xlink:type="simple">KOH</abbrev>. External hyphae slightly contorted, widest at the base, slightly tapering towards the obtusely rounded apex, hyaline, thick-walled to solid, occasionally with simple septa, frequently unbranched, dextrinoid, <abbrev xmlns:xlink="http://www.w3.org/1999/xlink" xlink:title="Cotton Blue" id="ABBRID0EI5CI" xlink:type="simple">CB</abbrev>–, 3–4 μm diam; tramal hyphae hyaline, thin-walled, with clamp connections, <abbrev xmlns:xlink="http://www.w3.org/1999/xlink" xlink:title="Melzer’s Reagent" id="ABBRID0EM5CI" xlink:type="simple">IKI</abbrev>–, 2.5–3 µm diam. Cystidia absent. Basidia cylindrical to subcylindrical, hyaline, thin-walled, with two sterigmata and a basal clamp connection, 19.5–22.5 × 7–8.5 µm; basidioles in shape similar to basidia, but slightly smaller.</p><fig id="F7" position="float" orientation="portrait"><object-id xmlns:xlink="http://www.w3.org/1999/xlink" content-type="doi" xlink:type="simple">10.3897/mycokeys.113.140932.figure7</object-id><object-id xmlns:xlink="http://www.w3.org/1999/xlink" content-type="arpha" xlink:type="simple">B5B930F2-9B83-5661-8C87-4F4DCB72F754</object-id><label>Figure 7.</label><caption><p>Microscopic structures of <italic><tp:taxon-name><tp:taxon-name-part taxon-name-part-type="genus" reg="Henningsomyces">Henningsomyces</tp:taxon-name-part><tp:taxon-name-part taxon-name-part-type="species" reg="bambusae">bambusae</tp:taxon-name-part></tp:taxon-name></italic> (holotype, CLZhao 33088) <bold>A</bold> basidiospores <bold>B</bold> basidia and basidioles <bold>C</bold> a section of basidiomata. Scale bars: 10 µm (<bold>A–C</bold>).</p></caption><graphic xmlns:xlink="http://www.w3.org/1999/xlink" xlink:href="mycokeys-113-237-g007.jpg" position="float" orientation="portrait" xlink:type="simple" id="oo_1248729.jpg"><uri content-type="original_file" xlink:type="simple">https://binary.pensoft.net/fig/1248729</uri></graphic></fig></tp:treatment-sec><tp:treatment-sec sec-type="Spores" id="SECID0EQ6CI"><title>Spores.</title><p>Basidiospores globose to subglobose, hyaline, thin-walled, smooth, with guttules, <abbrev xmlns:xlink="http://www.w3.org/1999/xlink" xlink:title="Melzer’s Reagent" id="ABBRID0EW6CI" xlink:type="simple">IKI</abbrev>–, <abbrev xmlns:xlink="http://www.w3.org/1999/xlink" xlink:title="Cotton Blue" id="ABBRID0E16CI" xlink:type="simple">CB</abbrev>–, 6.5–8.5(–9) × (6–)6.5–8.5(–9) µm, <abbrev xmlns:xlink="http://www.w3.org/1999/xlink" xlink:title="mean spore length" id="ABBRID0E56CI" xlink:type="simple">Lm</abbrev> = 7.61 µm, <abbrev xmlns:xlink="http://www.w3.org/1999/xlink" xlink:title="mean spore width" id="ABBRID0ECADI" xlink:type="simple">Wm</abbrev> = 7.45 µm, Q = 1.02–1.04 (n = 60/2).</p></tp:treatment-sec><tp:treatment-sec sec-type="material" id="SECID0EGADI"><title>Additional specimens examined</title><p><bold>(<italic>paratypes</italic>).</bold> China • Yunnan Province, Zhaotong, Wumengshan National Nature Reserve, GPS coordinates <named-content xmlns:xlink="http://www.w3.org/1999/xlink" content-type="dwc:verbatimCoordinates" xlink:type="simple"><named-content content-type="geo-json" specific-use="{&#34;type&#34;:&#34;Point&#34;,&#34;coordinates&#34;:[103.916667,27.483333]}" id="NCID0EUADI" xlink:type="simple">27°29'N, 103°55'E</named-content></named-content>, evel. 1900 m asl., on a dead bamboo, leg. C.L. Zhao, 18 September 2023, CLZhao 33024; CLZhao 33085 (<named-content xmlns:xlink="http://www.w3.org/1999/xlink" content-type="dwc:institutional_code" xlink:title="Southwest Forestry University" xlink:href="http://grbio.org/institution/southwest-forestry-college" xlink:type="simple">SWFC</named-content>).</p></tp:treatment-sec><tp:treatment-sec sec-type="notes" id="SECID0E4ADI"><title>Notes.</title><p>Based on the ITS analysis (Fig. <xref ref-type="fig" rid="F2">2</xref>), the new taxon <italic><tp:taxon-name><tp:taxon-name-part taxon-name-part-type="genus" reg="Henningsomyces">Henningsomyces</tp:taxon-name-part><tp:taxon-name-part taxon-name-part-type="species" reg="bambusae">bambusae</tp:taxon-name-part></tp:taxon-name></italic> grouped within the genus <italic><tp:taxon-name><tp:taxon-name-part taxon-name-part-type="genus" reg="Henningsomyces">Henningsomyces</tp:taxon-name-part></tp:taxon-name></italic> and formed a sister group with <italic><tp:taxon-name><tp:taxon-name-part taxon-name-part-type="genus" reg="Henningsomyces">H.</tp:taxon-name-part><tp:taxon-name-part taxon-name-part-type="species" reg="candidus">candidus</tp:taxon-name-part></tp:taxon-name></italic> (Pers.) Kuntze. However, <italic><tp:taxon-name><tp:taxon-name-part taxon-name-part-type="genus" reg="Henningsomyces">H.</tp:taxon-name-part><tp:taxon-name-part taxon-name-part-type="species" reg="candidus">candidus</tp:taxon-name-part></tp:taxon-name></italic> can be delimited from <italic><tp:taxon-name><tp:taxon-name-part taxon-name-part-type="genus" reg="Henningsomyces">H.</tp:taxon-name-part><tp:taxon-name-part taxon-name-part-type="species" reg="bambusae">bambusae</tp:taxon-name-part></tp:taxon-name></italic> by its narrower basidiospores (4–5 μm vs. 6–8 μm; <xref ref-type="bibr" rid="B22">Gilbertson and Blackwell 1985</xref>).</p></tp:treatment-sec><tp:treatment-sec><!--Section generated to contain objects referenced in tp:taxon-treatment.--><fig id="F2" position="float" orientation="portrait"><object-id xmlns:xlink="http://www.w3.org/1999/xlink" content-type="doi" xlink:type="simple">10.3897/mycokeys.113.140932.figure2</object-id><object-id xmlns:xlink="http://www.w3.org/1999/xlink" content-type="arpha" xlink:type="simple">6063295F-F079-57D3-935B-4698914E3607</object-id><label>Figure 2.</label><caption><p>Phylogeny of species in <italic><tp:taxon-name><tp:taxon-name-part taxon-name-part-type="genus" reg="Henningsomyces">Henningsomyces</tp:taxon-name-part></tp:taxon-name></italic> generated by maximum likelihood based on ITS sequence data. Branches are labeled with maximum likelihood bootstrap ≥ 70%, a reduced lead value greater than 50%, and Bayesian posterior probabilities ≥ 0.95, respectively.</p></caption><graphic xmlns:xlink="http://www.w3.org/1999/xlink" xlink:href="mycokeys-113-237-g002.jpg" position="float" orientation="portrait" xlink:type="simple" id="oo_1248724.jpg"><uri content-type="original_file" xlink:type="simple">https://binary.pensoft.net/fig/1248724</uri></graphic></fig></tp:treatment-sec><ref-list><ref id="B22"><mixed-citation xmlns:xlink="http://www.w3.org/1999/xlink" xlink:type="simple"><person-group><name name-style="western"><surname>Gilbertson</surname><given-names>R</given-names></name><name name-style="western"><surname>Blackwell</surname><given-names>M</given-names></name></person-group> (<year>1985</year>) <article-title>Notes on the wood-rotting fungi on <italic><tp:taxon-name><tp:taxon-name-part taxon-name-part-type="genus">Juniperus</tp:taxon-name-part></tp:taxon-name></italic> in the Gulf Coast region.</article-title><source>Mycotaxon</source><volume>24</volume>: <fpage>25</fpage>–<lpage>348</lpage>.</mixed-citation></ref></ref-list></tp:taxon-treatment>
