# Supplementary material for: ﻿Morphological characteristics and phylogenetic analyses revealed four new species (Basidiomycota) in the Yunnan-Guizhou Plateau, China
Source: MycoKeys. 2025 Feb 12;113:237–62. doi: 10.3897/mycokeys.113.140932 (PMC11840434; doi:10.3897/mycokeys.113.140932)
Supplement: XML Treatment for Xenasma bisterigmatae [file mycokeys.113.140932-treatment3.xml]

<!DOCTYPE tp:taxon-treatment
  PUBLIC "-//TaxonX//DTD Taxonomic Treatment Publishing DTD v0 20100105//EN" "tax-treatment-NSO.dtd">
<tp:taxon-treatment xmlns:tp="http://www.plazi.org/taxpub"><tp:treatment-meta><kwd-group><label>Taxon classification</label><kwd>
                <named-content content-type="kingdom">Fungi</named-content>
              </kwd><kwd>
                <named-content content-type="order">Russulales</named-content>
              </kwd><kwd>
                <named-content content-type="family">Xenasmataceae</named-content>
              </kwd></kwd-group><mixed-citation publication-type="journal"><person-group><name><surname>He</surname><given-names>Siyuan</given-names></name><name><surname>Wang</surname><given-names>Lu</given-names></name><name><surname>Shen</surname><given-names>Kaize</given-names></name><name><surname>Zhou</surname><given-names>Hongmin</given-names></name></person-group><article-title>﻿Morphological characteristics and phylogenetic analyses revealed four new species (<tp:taxon-name><tp:taxon-name-part taxon-name-part-type="phylum">Basidiomycota</tp:taxon-name-part></tp:taxon-name>) in the Yunnan-Guizhou Plateau, China</article-title><source>MycoKeys</source><day>12</day><month>02</month><year>2025</year><volume>113</volume><fpage>237</fpage><lpage>262</lpage><pub-id pub-id-type="doi">10.3897/mycokeys.113.140932</pub-id></mixed-citation></tp:treatment-meta><tp:nomenclature><label>﻿</label><tp:taxon-name>
              <object-id xmlns:xlink="http://www.w3.org/1999/xlink" content-type="arpha" xlink:type="simple">3AAD8925-01A9-5D53-8809-965A9559D50E</object-id>
              <tp:taxon-name-part taxon-name-part-type="genus" reg="Xenasma">Xenasma</tp:taxon-name-part>
              <tp:taxon-name-part taxon-name-part-type="species" reg="bisterigmatae">bisterigmatae</tp:taxon-name-part>
              <object-id xmlns:xlink="http://www.w3.org/1999/xlink" content-type="mycobank" xlink:type="simple">855908</object-id>
            </tp:taxon-name><tp:taxon-authority>S.Y. He, H.M. Zhou &amp; C.L. Zhao</tp:taxon-authority><tp:taxon-status xmlns:xlink="http://www.w3.org/1999/xlink" xlink:type="simple">sp. nov.</tp:taxon-status><xref ref-type="fig" rid="F8">Figs 8</xref><xref ref-type="fig" rid="F9">, 9</xref></tp:nomenclature><tp:treatment-sec sec-type="diagnosis" id="SECID0EQEDI"><title>Diagnosis.</title><p><italic><tp:taxon-name><tp:taxon-name-part taxon-name-part-type="genus" reg="Xenasma">Xenasma</tp:taxon-name-part><tp:taxon-name-part taxon-name-part-type="species" reg="bisterigmatae">bisterigmatae</tp:taxon-name-part></tp:taxon-name></italic> differs from <italic><tp:taxon-name><tp:taxon-name-part taxon-name-part-type="genus" reg="Xenasma">X.</tp:taxon-name-part><tp:taxon-name-part taxon-name-part-type="species" reg="rimicola">rimicola</tp:taxon-name-part></tp:taxon-name></italic> by its ellipsoid to subglobose and larger basidiospores (8.5–10.5 × 4.5–7 µm vs. 10–12.5 × 8–10.5 µm), two-sterigmata basidia.</p></tp:treatment-sec><tp:treatment-sec sec-type="Holotype" id="SECID0EMFDI"><title>Holotype.</title><p>China • Yunnan Province, Zhaotong, Wumengshan National Nature Reserve, GPS coordinates <named-content xmlns:xlink="http://www.w3.org/1999/xlink" content-type="dwc:verbatimCoordinates" xlink:type="simple"><named-content content-type="geo-json" specific-use="{&#34;type&#34;:&#34;Point&#34;,&#34;coordinates&#34;:[103.916667,27.483333]}" id="NCID0EVFDI" xlink:type="simple">27°29'N, 103°55'E</named-content></named-content>, evel. 1900 m asl., on fallen angiosperm branch, leg. C.L. Zhao, 29 August 2023, CLZhao 32542 (<named-content xmlns:xlink="http://www.w3.org/1999/xlink" content-type="dwc:institutional_code" xlink:title="Southwest Forestry University" xlink:href="http://grbio.org/institution/southwest-forestry-college" xlink:type="simple">SWFC</named-content>).</p></tp:treatment-sec><tp:treatment-sec sec-type="etymology" id="SECID0E5FDI"><title>Etymology.</title><p><italic>Bisterigmatae</italic> (Lat.) refers to two-sterigmata basidia of the holotype.</p></tp:treatment-sec><tp:treatment-sec sec-type="Basidiomata" id="SECID0ELGDI"><title>Basidiomata.</title><p>Basidiomes annual, resupinate, smooth, without odor or taste when fresh, up to 6.5 cm long, 2.3 cm wide, and 100 µm thick. Hymenial surface smooth, membranaceous, ash-grey (19C2) when dry; sterile margin indistinct.</p><fig id="F8" position="float" orientation="portrait"><object-id xmlns:xlink="http://www.w3.org/1999/xlink" content-type="doi" xlink:type="simple">10.3897/mycokeys.113.140932.figure8</object-id><object-id xmlns:xlink="http://www.w3.org/1999/xlink" content-type="arpha" xlink:type="simple">4DAA4F49-269E-5629-8A3B-1F2AAE05290C</object-id><label>Figure 8.</label><caption><p>Basidiomata of <italic><tp:taxon-name><tp:taxon-name-part taxon-name-part-type="genus" reg="Xenasma">Xenasma</tp:taxon-name-part><tp:taxon-name-part taxon-name-part-type="species" reg="bisterigmatae">bisterigmatae</tp:taxon-name-part></tp:taxon-name></italic> (holotype, CLZhao 32542). Scale bars: 1 cm (<bold>A</bold>); 1 mm (<bold>B</bold>).</p></caption><graphic xmlns:xlink="http://www.w3.org/1999/xlink" xlink:href="mycokeys-113-237-g008.jpg" position="float" orientation="portrait" xlink:type="simple" id="oo_1248730.jpg"><uri content-type="original_file" xlink:type="simple">https://binary.pensoft.net/fig/1248730</uri></graphic></fig></tp:treatment-sec><tp:treatment-sec sec-type="Hyphal structure" id="SECID0EMHDI"><title>Hyphal structure.</title><p>Monomitic, generative hyphae with clamp connections, thin-walled, branched, interwoven, with dense crystal, 3.2–3.5 µm diam, <abbrev xmlns:xlink="http://www.w3.org/1999/xlink" xlink:title="Melzer’s Reagent" id="ABBRID0ESHDI" xlink:type="simple">IKI</abbrev>–, <abbrev xmlns:xlink="http://www.w3.org/1999/xlink" xlink:title="Cotton Blue" id="ABBRID0EWHDI" xlink:type="simple">CB</abbrev>–; tissues unchanged in <abbrev xmlns:xlink="http://www.w3.org/1999/xlink" xlink:title="5% potassium hydroxide water solution" id="ABBRID0E1HDI" xlink:type="simple">KOH</abbrev>. Cystidia abundant, tubular with obtuse apex, with slightly thick walls in the basal part that appears frequently collapsed, often with an apical amorphous globule, 64.5–93 × 5.5–7.5 µm. Cystidioles absent. Basidia clavate to subcylindrical, thin-walled, with two sterigmata and a basal clamp connection, with several guttules, 21.5–28 × 10–12 µm; basidioles in shape similar to basidia, but slightly smaller.</p><fig id="F9" position="float" orientation="portrait"><object-id xmlns:xlink="http://www.w3.org/1999/xlink" content-type="doi" xlink:type="simple">10.3897/mycokeys.113.140932.figure9</object-id><object-id xmlns:xlink="http://www.w3.org/1999/xlink" content-type="arpha" xlink:type="simple">FE4570AB-B43D-5964-A17C-2B48779AC47E</object-id><label>Figure 9.</label><caption><p>Microscopic structures of <italic><tp:taxon-name><tp:taxon-name-part taxon-name-part-type="genus" reg="Xenasma">Xenasma</tp:taxon-name-part><tp:taxon-name-part taxon-name-part-type="species" reg="bisterigmatae">bisterigmatae</tp:taxon-name-part></tp:taxon-name></italic> (holotype, CLZhao 32542) <bold>A</bold> basidiospores <bold>B</bold> basidia and basidioles <bold>C</bold> cystidia <bold>D</bold> a section of basidiomata. Scale bars: 10 µm (<bold>A–C</bold>).</p></caption><graphic xmlns:xlink="http://www.w3.org/1999/xlink" xlink:href="mycokeys-113-237-g009.jpg" position="float" orientation="portrait" xlink:type="simple" id="oo_1248731.jpg"><uri content-type="original_file" xlink:type="simple">https://binary.pensoft.net/fig/1248731</uri></graphic></fig></tp:treatment-sec><tp:treatment-sec sec-type="Spores" id="SECID0EAJDI"><title>Spores.</title><p>Basidiospores ellipsoid to subglobose, thick-walled, verrucose, <abbrev xmlns:xlink="http://www.w3.org/1999/xlink" xlink:title="Melzer’s Reagent" id="ABBRID0EGJDI" xlink:type="simple">IKI</abbrev>–, <abbrev xmlns:xlink="http://www.w3.org/1999/xlink" xlink:title="Cotton Blue" id="ABBRID0EKJDI" xlink:type="simple">CB</abbrev>–, 10–12.5 × 8–10.5(–11) µm, <abbrev xmlns:xlink="http://www.w3.org/1999/xlink" xlink:title="mean spore length" id="ABBRID0EOJDI" xlink:type="simple">Lm</abbrev> = 11.15 µm, <abbrev xmlns:xlink="http://www.w3.org/1999/xlink" xlink:title="mean spore width" id="ABBRID0ESJDI" xlink:type="simple">Wm</abbrev> = 9.3 µm, Q = 1.19–1.27 (n = 60/2).</p></tp:treatment-sec><tp:treatment-sec sec-type="material" id="SECID0EWJDI"><title>Additional specimens examined</title><p><bold>(<italic>paratype</italic>).</bold> China • Yunnan Province, Zhaotong, Wumengshan National Nature Reserve, GPS coordinates <named-content xmlns:xlink="http://www.w3.org/1999/xlink" content-type="dwc:verbatimCoordinates" xlink:type="simple"><named-content content-type="geo-json" specific-use="{&#34;type&#34;:&#34;Point&#34;,&#34;coordinates&#34;:[103.916667,27.483333]}" id="NCID0EEKDI" xlink:type="simple">27°29'N, 103°55'E</named-content></named-content>, evel. 1900 m asl., on fallen angiosperm branch, leg. C.L. Zhao, 29 August 2023, CLZhao 32600 (<named-content xmlns:xlink="http://www.w3.org/1999/xlink" content-type="dwc:institutional_code" xlink:title="Southwest Forestry University" xlink:href="http://grbio.org/institution/southwest-forestry-college" xlink:type="simple">SWFC</named-content>).</p></tp:treatment-sec><tp:treatment-sec sec-type="notes" id="SECID0ENKDI"><title>Notes.</title><p>Based on the ITS analysis (Fig. <xref ref-type="fig" rid="F3">3</xref>), the new species <italic><tp:taxon-name><tp:taxon-name-part taxon-name-part-type="genus" reg="Xenasma">Xenasma</tp:taxon-name-part><tp:taxon-name-part taxon-name-part-type="species" reg="bisterigmatae">bisterigmatae</tp:taxon-name-part></tp:taxon-name></italic> was clustered with <italic><tp:taxon-name><tp:taxon-name-part taxon-name-part-type="genus" reg="Xenasma">X.</tp:taxon-name-part><tp:taxon-name-part taxon-name-part-type="species" reg="rimicola">rimicola</tp:taxon-name-part></tp:taxon-name></italic> (P. Karst.) Donk. However, <italic><tp:taxon-name><tp:taxon-name-part taxon-name-part-type="genus" reg="Xenasma">X.</tp:taxon-name-part><tp:taxon-name-part taxon-name-part-type="species" reg="rimicola">rimicola</tp:taxon-name-part></tp:taxon-name></italic> differs from <italic><tp:taxon-name><tp:taxon-name-part taxon-name-part-type="genus" reg="Xenasma">X.</tp:taxon-name-part><tp:taxon-name-part taxon-name-part-type="species" reg="bisterigmatae">bisterigmatae</tp:taxon-name-part></tp:taxon-name></italic> by its four-sterigmata basidia (<xref ref-type="bibr" rid="B15">Cunningham 1963</xref>).</p></tp:treatment-sec><tp:treatment-sec><!--Section generated to contain objects referenced in tp:taxon-treatment.--><fig id="F3" position="float" orientation="portrait"><object-id xmlns:xlink="http://www.w3.org/1999/xlink" content-type="doi" xlink:type="simple">10.3897/mycokeys.113.140932.figure3</object-id><object-id xmlns:xlink="http://www.w3.org/1999/xlink" content-type="arpha" xlink:type="simple">FF275F17-68F8-5B12-9156-7E725326FF95</object-id><label>Figure 3.</label><caption><p>Phylogeny of species in <italic><tp:taxon-name><tp:taxon-name-part taxon-name-part-type="genus" reg="Xenasma">Xenasma</tp:taxon-name-part></tp:taxon-name></italic> generated by maximum likelihood based on ITS sequence data. Branches are labeled with maximum likelihood bootstrap ≥ 70%, a reduced lead value greater than 50%, and Bayesian posterior probabilities ≥ 0.95, respectively.</p></caption><graphic xmlns:xlink="http://www.w3.org/1999/xlink" xlink:href="mycokeys-113-237-g003.jpg" position="float" orientation="portrait" xlink:type="simple" id="oo_1248725.jpg"><uri content-type="original_file" xlink:type="simple">https://binary.pensoft.net/fig/1248725</uri></graphic></fig></tp:treatment-sec><ref-list><ref id="B15"><mixed-citation xmlns:xlink="http://www.w3.org/1999/xlink" xlink:type="simple"><person-group><name name-style="western"><surname>Cunningham</surname><given-names>GH</given-names></name></person-group> (<year>1963</year>) <article-title>The <tp:taxon-name><tp:taxon-name-part taxon-name-part-type="family">Thelephoraceae</tp:taxon-name-part></tp:taxon-name> of Australia and New Zealand. Bulletin of the New Zealand Department of Scientific and Industrial Research.</article-title><volume>145</volume>: <fpage>1</fpage>–<lpage>359</lpage>.</mixed-citation></ref></ref-list></tp:taxon-treatment>
