# Supplementary material for: ﻿Morphological characteristics and phylogenetic analyses revealed four new species (Basidiomycota) in the Yunnan-Guizhou Plateau, China
Source: MycoKeys. 2025 Feb 12;113:237–62. doi: 10.3897/mycokeys.113.140932 (PMC11840434; doi:10.3897/mycokeys.113.140932)
Supplement: XML Treatment for Xenasma guttulata [file mycokeys.113.140932-treatment4.xml]

<!DOCTYPE tp:taxon-treatment
  PUBLIC "-//TaxonX//DTD Taxonomic Treatment Publishing DTD v0 20100105//EN" "tax-treatment-NSO.dtd">
<tp:taxon-treatment xmlns:tp="http://www.plazi.org/taxpub"><tp:treatment-meta><kwd-group><label>Taxon classification</label><kwd>
                <named-content content-type="kingdom">Fungi</named-content>
              </kwd><kwd>
                <named-content content-type="order">Russulales</named-content>
              </kwd><kwd>
                <named-content content-type="family">Xenasmataceae</named-content>
              </kwd></kwd-group><mixed-citation publication-type="journal"><person-group><name><surname>He</surname><given-names>Siyuan</given-names></name><name><surname>Wang</surname><given-names>Lu</given-names></name><name><surname>Shen</surname><given-names>Kaize</given-names></name><name><surname>Zhou</surname><given-names>Hongmin</given-names></name></person-group><article-title>﻿Morphological characteristics and phylogenetic analyses revealed four new species (<tp:taxon-name><tp:taxon-name-part taxon-name-part-type="phylum">Basidiomycota</tp:taxon-name-part></tp:taxon-name>) in the Yunnan-Guizhou Plateau, China</article-title><source>MycoKeys</source><day>12</day><month>02</month><year>2025</year><volume>113</volume><fpage>237</fpage><lpage>262</lpage><pub-id pub-id-type="doi">10.3897/mycokeys.113.140932</pub-id></mixed-citation></tp:treatment-meta><tp:nomenclature><label>﻿</label><tp:taxon-name>
              <object-id xmlns:xlink="http://www.w3.org/1999/xlink" content-type="arpha" xlink:type="simple">B1138407-B8F0-575D-B16D-1BCA1F567466</object-id>
              <tp:taxon-name-part taxon-name-part-type="genus" reg="Xenasma">Xenasma</tp:taxon-name-part>
              <tp:taxon-name-part taxon-name-part-type="species" reg="guttulata">guttulata</tp:taxon-name-part>
              <object-id xmlns:xlink="http://www.w3.org/1999/xlink" content-type="mycobank" xlink:type="simple">855909</object-id>
            </tp:taxon-name><tp:taxon-authority>S.Y. He, H.M. Zhou &amp; C.L. Zhao</tp:taxon-authority><tp:taxon-status xmlns:xlink="http://www.w3.org/1999/xlink" xlink:type="simple">sp. nov.</tp:taxon-status><xref ref-type="fig" rid="F10">Figs 10</xref><xref ref-type="fig" rid="F11">, 11</xref></tp:nomenclature><tp:treatment-sec sec-type="diagnosis" id="SECID0EZNDI"><title>Diagnosis.</title><p><italic><tp:taxon-name><tp:taxon-name-part taxon-name-part-type="genus" reg="Xenasma">Xenasma</tp:taxon-name-part><tp:taxon-name-part taxon-name-part-type="species" reg="guttulata">guttulata</tp:taxon-name-part></tp:taxon-name></italic> differs from <italic><tp:taxon-name><tp:taxon-name-part taxon-name-part-type="genus" reg="Xenasma">X.</tp:taxon-name-part><tp:taxon-name-part taxon-name-part-type="species" reg="pruinosum">pruinosum</tp:taxon-name-part></tp:taxon-name></italic> by its membranaceous basidiomata with a white to cream hymenial surface and larger basidiospores (6–7 × 3–4 µm vs. 7–9 × 5.5–7.5 µm).</p></tp:treatment-sec><tp:treatment-sec sec-type="Holotype" id="SECID0EVODI"><title>Holotype.</title><p>China • Yunnan Province, Zhaotong, Wumengshan National Nature Reserve, GPS coordinates <named-content xmlns:xlink="http://www.w3.org/1999/xlink" content-type="dwc:verbatimCoordinates" xlink:type="simple"><named-content content-type="geo-json" specific-use="{&#34;type&#34;:&#34;Point&#34;,&#34;coordinates&#34;:[103.916667,27.483333]}" id="NCID0E5ODI" xlink:type="simple">27°29'N, 103°55'E</named-content></named-content>, evel. 1900 m asl., on a fallen angiosperm branch, leg. C.L. Zhao, 29 August 2023, CLZhao 32193 (<named-content xmlns:xlink="http://www.w3.org/1999/xlink" content-type="dwc:institutional_code" xlink:title="Southwest Forestry University" xlink:href="http://grbio.org/institution/southwest-forestry-college" xlink:type="simple">SWFC</named-content>).</p></tp:treatment-sec><tp:treatment-sec sec-type="etymology" id="SECID0EHPDI"><title>Etymology.</title><p><italic>Guttulata</italic> (Lat.) refers to the basidiospores with guttules in the holotype.</p></tp:treatment-sec><tp:treatment-sec sec-type="Basidiomata" id="SECID0EUPDI"><title>Basidiomata.</title><p>Basidiomes annual, resupinate, closely adnate, without odor or taste when fresh, up to 2.5 cm long, 1.5 cm wide, and 100 µm thick. Hymenial surface smooth, membranaceous, white (60) to cream (4A2/3) when dry; sterile margin indistinct.</p><fig id="F10" position="float" orientation="portrait"><object-id xmlns:xlink="http://www.w3.org/1999/xlink" content-type="doi" xlink:type="simple">10.3897/mycokeys.113.140932.figure10</object-id><object-id xmlns:xlink="http://www.w3.org/1999/xlink" content-type="arpha" xlink:type="simple">F088B13B-C148-5A00-B1FA-A789CF0A7EEC</object-id><label>Figure 10.</label><caption><p>Basidiomata of <italic><tp:taxon-name><tp:taxon-name-part taxon-name-part-type="genus" reg="Xenasma">Xenasma</tp:taxon-name-part><tp:taxon-name-part taxon-name-part-type="species" reg="guttulata">guttulata</tp:taxon-name-part></tp:taxon-name></italic> (holotype, CLZhao 32193). Scale bars: 1 cm (<bold>A</bold>); 1 mm (<bold>B</bold>).</p></caption><graphic xmlns:xlink="http://www.w3.org/1999/xlink" xlink:href="mycokeys-113-237-g010.jpg" position="float" orientation="portrait" xlink:type="simple" id="oo_1248732.jpg"><uri content-type="original_file" xlink:type="simple">https://binary.pensoft.net/fig/1248732</uri></graphic></fig></tp:treatment-sec><tp:treatment-sec sec-type="Hyphal structure" id="SECID0EVQDI"><title>Hyphal structure.</title><p>Monomitic, generative hyphae with clamp connections, thin-walled, occasionally branched, interwoven, with dense crystal, 3.3–3.5 µm diam, <abbrev xmlns:xlink="http://www.w3.org/1999/xlink" xlink:title="Melzer’s Reagent" id="ABBRID0E2QDI" xlink:type="simple">IKI</abbrev>–, <abbrev xmlns:xlink="http://www.w3.org/1999/xlink" xlink:title="Cotton Blue" id="ABBRID0E6QDI" xlink:type="simple">CB</abbrev>–; tissues unchanged in <abbrev xmlns:xlink="http://www.w3.org/1999/xlink" xlink:title="5% potassium hydroxide water solution" id="ABBRID0EDRDI" xlink:type="simple">KOH</abbrev>. Cystidia abundant, cystidia tubular with obtuse apex, 75–91.5 × 4–8.5 µm, with slightly thick walls in the basal part that appears frequently collapsed, often with an apical amorphous globule. Cystidioles absent. Basidia clavate to subcylindrical, thin-walled, with two sterigmata and a basal clamp connection, 18.5–24 × 7.5–11 µm; basidioles in shape similar to basidia, but slightly smaller.</p><fig id="F11" position="float" orientation="portrait"><object-id xmlns:xlink="http://www.w3.org/1999/xlink" content-type="doi" xlink:type="simple">10.3897/mycokeys.113.140932.figure11</object-id><object-id xmlns:xlink="http://www.w3.org/1999/xlink" content-type="arpha" xlink:type="simple">AA92A2D3-77B8-5FFD-B7B6-0A2CCCF843B4</object-id><label>Figure 11.</label><caption><p>Microscopic structures of <italic><tp:taxon-name><tp:taxon-name-part taxon-name-part-type="genus" reg="Xenasma">Xenasma</tp:taxon-name-part><tp:taxon-name-part taxon-name-part-type="species" reg="guttulata">guttulata</tp:taxon-name-part></tp:taxon-name></italic> (holotype, CLZhao 32193) <bold>A</bold> basidiospores <bold>B</bold> basidia and basidioles <bold>C</bold> cystidia <bold>D</bold> a section of basidiomata. Scale bars: 10 µm (<bold>A–C</bold>).</p></caption><graphic xmlns:xlink="http://www.w3.org/1999/xlink" xlink:href="mycokeys-113-237-g011.jpg" position="float" orientation="portrait" xlink:type="simple" id="oo_1248733.jpg"><uri content-type="original_file" xlink:type="simple">https://binary.pensoft.net/fig/1248733</uri></graphic></fig></tp:treatment-sec><tp:treatment-sec sec-type="Spores" id="SECID0EJSDI"><title>Spores.</title><p>Basidiospores ellipsoid to narrowly ellipsoid, thick-walled, verrucose, with several guttules, <abbrev xmlns:xlink="http://www.w3.org/1999/xlink" xlink:title="Melzer’s Reagent" id="ABBRID0EPSDI" xlink:type="simple">IKI</abbrev>–, <abbrev xmlns:xlink="http://www.w3.org/1999/xlink" xlink:title="Cotton Blue" id="ABBRID0ETSDI" xlink:type="simple">CB</abbrev>–, 7–9 × 5.5–7.5 µm, <abbrev xmlns:xlink="http://www.w3.org/1999/xlink" xlink:title="mean spore length" id="ABBRID0EXSDI" xlink:type="simple">Lm</abbrev> = 8.05 µm, <abbrev xmlns:xlink="http://www.w3.org/1999/xlink" xlink:title="mean spore width" id="ABBRID0E2SDI" xlink:type="simple">Wm</abbrev> = 6.52 µm, Q = 1.23 (n = 30/1).</p></tp:treatment-sec><tp:treatment-sec sec-type="notes" id="SECID0E6SDI"><title>Notes.</title><p>Based on the ITS analysis (Fig. <xref ref-type="fig" rid="F3">3</xref>), the new species <italic><tp:taxon-name><tp:taxon-name-part taxon-name-part-type="genus" reg="Xenasma">Xenasma</tp:taxon-name-part><tp:taxon-name-part taxon-name-part-type="species" reg="guttulata">guttulata</tp:taxon-name-part></tp:taxon-name></italic> was clustered with <italic><tp:taxon-name><tp:taxon-name-part taxon-name-part-type="genus" reg="Xenasma">X.</tp:taxon-name-part><tp:taxon-name-part taxon-name-part-type="species" reg="pruinosum">pruinosum</tp:taxon-name-part></tp:taxon-name></italic> (Pat.) Donk. However, <italic><tp:taxon-name><tp:taxon-name-part taxon-name-part-type="genus" reg="Xenasma">X.</tp:taxon-name-part><tp:taxon-name-part taxon-name-part-type="species" reg="pruinosum">pruinosum</tp:taxon-name-part></tp:taxon-name></italic> can be distinguished from <italic><tp:taxon-name><tp:taxon-name-part taxon-name-part-type="genus" reg="Xenasma">X.</tp:taxon-name-part><tp:taxon-name-part taxon-name-part-type="species" reg="guttulata">guttulata</tp:taxon-name-part></tp:taxon-name></italic> by its smaller basidiospores (6–7 × 3–4 µm vs. 7–9 × 5.5–7.5; <xref ref-type="bibr" rid="B19">Donk 1957</xref>; <xref ref-type="bibr" rid="B5">Bernicchia and Gorjón 2010</xref>).</p></tp:treatment-sec><tp:treatment-sec><!--Section generated to contain objects referenced in tp:taxon-treatment.--><fig id="F3" position="float" orientation="portrait"><object-id xmlns:xlink="http://www.w3.org/1999/xlink" content-type="doi" xlink:type="simple">10.3897/mycokeys.113.140932.figure3</object-id><object-id xmlns:xlink="http://www.w3.org/1999/xlink" content-type="arpha" xlink:type="simple">FF275F17-68F8-5B12-9156-7E725326FF95</object-id><label>Figure 3.</label><caption><p>Phylogeny of species in <italic><tp:taxon-name><tp:taxon-name-part taxon-name-part-type="genus" reg="Xenasma">Xenasma</tp:taxon-name-part></tp:taxon-name></italic> generated by maximum likelihood based on ITS sequence data. Branches are labeled with maximum likelihood bootstrap ≥ 70%, a reduced lead value greater than 50%, and Bayesian posterior probabilities ≥ 0.95, respectively.</p></caption><graphic xmlns:xlink="http://www.w3.org/1999/xlink" xlink:href="mycokeys-113-237-g003.jpg" position="float" orientation="portrait" xlink:type="simple" id="oo_1248725.jpg"><uri content-type="original_file" xlink:type="simple">https://binary.pensoft.net/fig/1248725</uri></graphic></fig></tp:treatment-sec><ref-list><ref id="B19"><mixed-citation xmlns:xlink="http://www.w3.org/1999/xlink" xlink:type="simple"><person-group><name name-style="western"><surname>Donk</surname><given-names>MA</given-names></name></person-group> (<year>1957</year>) <article-title>Notes on resupinate <tp:taxon-name><tp:taxon-name-part taxon-name-part-type="class">Hymenomycetes</tp:taxon-name-part></tp:taxon-name> IV.</article-title><source>Fungus</source><volume>27</volume>: <fpage>1</fpage>–<lpage>29</lpage>.</mixed-citation></ref><ref id="B5"><mixed-citation xmlns:xlink="http://www.w3.org/1999/xlink" xlink:type="simple"><person-group><name name-style="western"><surname>Bernicchia</surname><given-names>A</given-names></name><name name-style="western"><surname>Gorjón</surname><given-names>SP</given-names></name></person-group> (<year>2010</year>) <tp:taxon-name><tp:taxon-name-part taxon-name-part-type="kingdom">Fungi</tp:taxon-name-part></tp:taxon-name> Europaei 12: <tp:taxon-name><tp:taxon-name-part taxon-name-part-type="family">Corticiaceae</tp:taxon-name-part></tp:taxon-name> s.l. Edizioni Candusso, Italia.</mixed-citation></ref></ref-list></tp:taxon-treatment>
